# Supplementary material for: Association between epidural catheter tip malposition and anesthesiologists’ experience after graduation: A cross-sectional study using postoperative CT images
Source: PLoS One. 2025 Jun 26;20(6):e0316304. doi: 10.1371/journal.pone.0316304 (PMC12200878; doi:10.1371/journal.pone.0316304)
Supplement: S1 Dataset — (XLSX) [file pone.0316304.s004.xlsx]

## Sheet: dataset
1. POD	assigned ID	0. faliure1 sucess0	3. unexpected analgesia	2. length of ED tube adv	1. surgeon speciality	1. vertebral level	2. vertebral level used 0.5 if failured	1. BMI	1. Pt sex	1. Pt years	2. anesth sex	1PGY	3. sens analysis excluding K	3. sens analysis excluding 20 and more
3	20-1111	0	yes	5.5	HEPATOBILIARY	8	8.5	22.0069	m	69	m	2.01644	0	0
3	20-1155	0	no	5	HEPATOBILIARY	9	9.5	23.4449	m	56	f	2.0274	0	0
3	18-1095	0	yes	5	UROLOGY	12	12.5	21.871	m	69	m	2.03288	0	0
1	17-1039	0	yes	6	UROLOGY	10	10.5	22.2282	f	78	m	2.03288	0	0
4	20-1176	0	no	5	GASTROINTESTINAL	11	11.5	27.2536	m	69	m	2.03562	0	0
3	17-1033	0	yes	5	HEPATOBILIARY	8	8.5	20.9751	m	82	m	2.03836	0	0
4	19-1311	0	no	5	HEPATOBILIARY	8	8.5	22.4018	f	69	m	2.0411	0	0
3	19-1348	0	yes	5	HEPATOBILIARY	7	7.5	18.356	f	79	m	2.04932	0	0
4	18-1189	0	yes	5	HEPATOBILIARY	8	8.5	30.0078	m	69	m	2.06027	0	0
3	21-1488	0	no	5	HEPATOBILIARY	9	9.5	24.0033	m	69	m	2.08219	0	0
2	22-1548	0	no	5	HEPATOBILIARY	7	7.5	27.2817	m	74	f	2.10137	0	0
3	20-1447	1	no	5	HEPATOBILIARY	9	9	20.7345	f	73	f	2.12329	0	0
3	17-1399	0	yes	5	GASTROINTESTINAL	10	10.5	23.279	f	51	f	2.14247	0	0
3	19-1678	0	no	5	HEPATOBILIARY	7	7.5	25.9092	f	72	m	2.14521	0	0
3	21-1759	0	yes	4	HEPATOBILIARY	7	7.5	24.7247	m	79	m	2.14795	0	0
3	21-1843	0	yes	5	GASTROINTESTINAL	11	11.5	19.5426	f	80	m	2.16438	0	0
2	21-1897	1	yes	5	HEPATOBILIARY	8	8	22.9398	f	67	m	2.17534	0	0
3	19-1906	0	no	5	UROLOGY	11	11.5	25.5029	f	38	f	2.20274	0	0
2	20-1897	0	no	5	UROLOGY	10	10.5	20.5487	m	73	f	2.24384	0	0
3	20-1971	0	yes	5	UROLOGY	12	12.5	19.375	m	85	m	2.26575	0	0
3	21-2356	0	yes	5	HEPATOBILIARY	8	8.5	24.2279	f	72	m	2.27397	0	0
3	19-2232	0	no	5	UROLOGY	9	9.5	25.4207	m	64	f	2.27945	0	0
3	18-2114	0	no	5	UROLOGY	11	11.5	24.7531	m	39	f	2.28219	0	0
3	22-2539	0	yes	5	HEPATOBILIARY	7	7.5	22.2222	m	69	f	2.29589	0	0
2	20-2235	0	no	5	UROLOGY	11	11.5	27.3569	m	75	f	2.33151	0	0
3	20-2330	0	yes	5	HEPATOBILIARY	7	7.5	20.5849	m	77	f	2.35342	0	0
3	20-2419	0	yes	5	HEPATOBILIARY	10	10.5	23.0054	m	72	f	2.3726	0	0
3	21-2923	0	no	3	HEPATOBILIARY	7	7.5	24.9978	m	75	f	2.38904	0	0
3	19-2723	0	no	5	HEPATOBILIARY	8	8.5	25.1426	m	68	f	2.39452	0	0
3	18-2598	0	no	5	GASTROINTESTINAL	12	12.5	25.2387	m	70	f	2.39726	0	0
3	20-2608	0	no	5	HEPATOBILIARY	9	9.5	19.9132	f	81	f	2.41096	0	0
3	20-2782	0	no	4.5	HEPATOBILIARY	7	7.5	23.3163	f	82	f	2.44932	0	0
3	19-2953	0	no	5	HEPATOBILIARY	8	8.5	24.6453	f	61	m	2.45205	0	0
4	18-2911	0	no	5	HEPATOBILIARY	9	9.5	21.9557	f	60	f	2.46575	0	0
3	20-2898	0	yes	5	GASTROINTESTINAL	10	10.5	19.7656	m	85	f	2.46849	0	0
3	22-3449	0	yes	5	HEPATOBILIARY	7	7.5	25.8848	m	72	f	2.48493	0	0
1	17-2821	0	no	5	Ortho	12	12.5	25.3135	m	27	f	2.49863	0	0
3	19-3176	0	yes	5	HEPATOBILIARY	8	8.5	24.4625	f	83	m	2.50959	0	0
3	22-3663	0	no	5	HEPATOBILIARY	7	7.5	26.6703	f	89	f	2.53699	0	0
3	20-3423	0	no	5	HEPATOBILIARY	7	7.5	19.0462	f	69	f	2.5726	0	0
4	20-3418	0	no	5.5	HEPATOBILIARY	8	8.5	27.135	f	80	f	2.57534	0	0
3	21-3863	0	yes	5	HEPATOBILIARY	7	7.5	18.7107	f	40	m	2.58082	0	0
4	20-3516	0	yes	5	HEPATOBILIARY	10	10.5	20.6871	m	69	m	2.59452	0	0
3	20-3530	0	yes	5	GASTROINTESTINAL	9	9.5	25.5843	m	69	f	2.6	0	0
4	21-3935	0	no	5.5	HEPATOBILIARY	8	8.5	17.5763	f	77	m	2.60274	0	0
3	20-3630	0	yes	5	HEPATOBILIARY	7	7.5	25.2178	f	71	f	2.62192	0	0
2	19-3754	0	yes	5.5	UROLOGY	10	10.5	29.8199	m	65	f	2.64932	0	0
1	20-3850	0	yes	5	UROLOGY	10	10.5	22.6172	m	71	f	2.66301	0	0
4	19-3781	0	no	5.5	HEPATOBILIARY	9	9.5	19.6781	f	78	f	2.66575	0	0
2	17-3642	0	yes	5	HEPATOBILIARY	8	8.5	25.4696	m	81	m	2.70685	0	0
4	19-4053	0	yes	5	HEPATOBILIARY	9	9.5	22.4826	f	81	f	2.72329	0	0
3	13-3004	1	yes	5.5	GASTROINTESTINAL	13	13	19.6506	f	69	m	2.74247	1	0
3	21-0070	0	no	6	HEPATOBILIARY	8	8.5	21.6806	m	62	f	2.78356	0	0
1	22-0191	0	no	5	UROLOGY	13	13.5	19.6465	m	67	m	2.80548	0	0
3	21-0286	0	yes	5	HEPATOBILIARY	8	8.5	21.4777	m	74	f	2.83288	0	0
4	21-0410	1	yes	5	otolaryngo	11	11	20.9672	m	71	m	2.85753	0	0
3	21-0526	0	yes	5	HEPATOBILIARY	7	7.5	25.2007	m	86	f	2.87945	0	0
4	21-0619	0	yes	5	HEPATOBILIARY	9	9.5	25.661	f	72	m	2.89863	0	0
3	21-0637	0	no	4	HEPATOBILIARY	11	11.5	31.3007	f	74	f	2.89863	0	0
3	20-0791	0	yes	5	HEPATOBILIARY	7	7.5	21.3292	m	77	m	2.95068	0	0
3	22-0947	0	yes	5	HEPATOBILIARY	8	8.5	25.0224	m	77	f	2.96438	0	0
4	18-0973	0	no	5	HEPATOBILIARY	7	7.5	28.8726	f	65	m	3.00822	0	0
4	22-1334	0	yes	5	GASTROINTESTINAL	8	8.5	17.8465	m	71	m	3.05205	0	0
1	18-1590	0	yes	5.5	GASTROINTESTINAL	12	12.5	22.3437	f	68	m	3.16438	0	0
4	19-2205	0	no	5	HEPATOBILIARY	9	9.5	14.8916	f	46	f	3.27123	0	0
3	20-0019	0	no	5	HEPATOBILIARY	8	8.5	18.8067	m	70	f	3.77808	0	0
2	19-0215	0	yes	5	HEPATOBILIARY	9	9.5	27.388	m	64	m	3.81918	0	0
3	21-1198	1	yes	5	HEPATOBILIARY	6	6	27.7276	f	83	f	4.02466	0	0
1	21-1367	0	no	5	HEPATOBILIARY	8	8.5	20.608	f	79	f	4.05479	0	0
2	16-1205	0	no	5	GASTROINTESTINAL	12	12.5	35.1834	f	65	f	4.13425	0	0
5	16-1695	0	no	7	GASTROINTESTINAL	6	6.5	22.5303	m	81	m	4.28219	0	0
2	21-3219	0	no	4	GASTROINTESTINAL	9	9.5	21.6417	m	70	f	4.4411	0	0
4	21-3222	0	no	5	HEPATOBILIARY	8	8.5	22.5126	m	79	f	4.44932	0	0
3	21-3488	0	yes	5	HEPATOBILIARY	10	10.5	22.0945	m	81	f	4.50411	0	0
3	21-3672	0	yes	5	HEPATOBILIARY	7	7.5	25.4349	m	54	f	4.54247	0	0
3	21-4288	0	no	5	HEPATOBILIARY	7	7.5	21.5972	f	17	f	4.67671	0	0
2	22-0697	0	yes	5	OBGYN	10	10.5	19.4651	f	41	f	4.90959	0	0
2	17-0889	0	yes	5	GASTROINTESTINAL	8	8.5	19.9449	m	64	f	4.99726	0	0
3	16-0992	1	yes	6	GASTROINTESTINAL	9	9	20.4914	m	67	m	5.06301	0	0
3	22-1427	0	yes	4	HEPATOBILIARY	7	7.5	17.742	f	72	m	5.06849	0	0
4	17-0402	0	yes	5	GASTROINTESTINAL	8	8.5	25.7903	f	73	f	5.14521	0	0
2	16-1403	1	no	5.5	UROLOGY	15	15	31.3195	m	81	m	5.19726	1	0
2	21-2097	0	yes	5	GASTROINTESTINAL	9	9.5	16.9747	m	82	m	5.21644	0	0
2	19-1966	0	no	4.5	HEPATOBILIARY	8	8.5	25.0496	m	62	m	5.21918	0	0
4	17-1757	0	yes	5	HEPATOBILIARY	8	8.5	23.0146	m	83	f	5.23836	0	0
2	22-2402	0	no	5	UROLOGY	12	12.5	20.7198	m	77	f	5.27123	0	0
3	22-3069	0	no	5	GASTROINTESTINAL	9	9.5	19.2078	f	54	f	5.40822	0	0
2	22-3859	0	yes	5	UROLOGY	10	10.5	21.4715	m	50	f	5.57534	0	0
4	20-3599	0	no	5	HEPATOBILIARY	9	9.5	23.8545	f	67	m	5.61644	0	0
2	21-4061	0	no	6	GASTROINTESTINAL	11	11.5	19.563	f	68	f	5.62192	0	0
3	22-4187	0	no	4.5	UROLOGY	9	9.5	25.9654	f	81	f	5.64384	0	0
4	20-3853	0	yes	5	HEPATOBILIARY	10	10.5	23.1572	m	41	m	5.67397	0	0
3	20-3887	0	yes	5	HEPATOBILIARY	9	9.5	20.3399	f	79	f	5.68219	0	0
4	21-4589	0	no	6	HEPATOBILIARY	8	8.5	20.5736	m	81	f	5.73699	0	0
1	19-4175	0	yes	4.5	GASTROINTESTINAL	9	9.5	21.4946	m	76	m	5.73973	0	0
2	18-4116	0	no	5	GASTROINTESTINAL	9	9.5	18.1981	m	76	m	5.74247	0	0
2	20-4264	0	no	5	HEPATOBILIARY	9	9.5	26.6639	f	72	f	5.74521	0	0
1	16-0266	0	yes	5	GASTROINTESTINAL	6	6.5	25.0145	m	65	m	5.84658	0	0
3	22-0949	0	no	6	HEPATOBILIARY	8	8.5	19.4461	f	77	f	5.96438	0	0
3	18-0864	1	no	4.5	HEPATOBILIARY	9	9	24.5614	m	78	f	5.97808	0	0
4	18-0891	0	no	5	GASTROINTESTINAL	11	11.5	16.6554	m	83	f	5.9863	0	0
2	19-2298	0	no	5.5	HEPATOBILIARY	8	8.5	24.1672	m	69	m	6.29863	0	0
2	22-2649	1	yes	5	HEPATOBILIARY	8	8	19.1479	m	61	m	6.32603	0	0
3	19-2565	0	no	5	HEPATOBILIARY	9	9.5	30.1264	f	67	m	6.3589	0	0
2	21-2985	0	no	5.5	HEPATOBILIARY	10	10.5	27.9192	m	70	f	6.39726	0	0
4	19-2770	0	no	5	HEPATOBILIARY	7	7.5	27.3882	m	69	m	6.40822	0	0
3	21-3026	0	no	5	UROLOGY	12	12.5	29.8316	m	69	m	6.41096	0	0
3	18-3201	0	yes	5	HEPATOBILIARY	10	10.5	25.1917	m	55	f	6.54247	0	0
4	21-4582	0	no	5	HEPATOBILIARY	9	9.5	20.6003	f	18	f	6.73973	0	0
4	22-2560	0	yes	5	HEPATOBILIARY	8	8.5	25.3444	m	75	m	7.31507	0	0
3	21-2895	0	no	5	GASTROINTESTINAL	8	8.5	18.3742	m	66	m	7.38082	0	0
1	17-2529	0	yes	4.5	GASTROINTESTINAL	8	8.5	31.338	m	54	m	7.4274	0	0
4	19-3694	1	yes	4	HEPATOBILIARY	11	11	21.2803	m	70	f	7.64932	0	0
4	19-3922	0	no	5	HEPATOBILIARY	11	11.5	21.0653	m	86	f	7.69589	0	0
5	16-3360	0	no	5.5	GASTROINTESTINAL	9	9.5	31.1111	f	72	m	7.74521	0	0
3	20-1177	0	yes	5	HEPATOBILIARY	9	9.5	24.641	m	84	m	8.03562	0	0
3	18-1365	0	no	5	HEPATOBILIARY	7	7.5	29.0883	f	83	m	8.11507	0	0
3	19-2378	0	yes	5	HEPATOBILIARY	8	8.5	25.7344	m	72	m	8.32329	1	0
3	20-2479	0	no	5.5	HEPATOBILIARY	8	8.5	17.8916	f	80	m	8.38356	0	0
1	19-2800	0	no	5	UROLOGY	10	10.5	19.8378	m	60	m	8.4137	1	0
1	14-2409	0	no	5	UROLOGY	8	8.5	24.0852	m	82	f	8.49589	0	0
1	21-4222	0	yes	5	OBGYN	11	11.5	18.7343	f	66	m	8.66027	0	0
3	20-4250	0	yes	5	GASTROINTESTINAL	6	6.5	19.4575	m	77	f	8.74795	0	0
4	19-4178	0	no	5	HEPATOBILIARY	8	8.5	22.4784	m	71	m	8.75342	1	0
3	21-0010	1	no	5	HEPATOBILIARY	8	8	20.5688	f	70	f	8.77808	0	0
2	21-0047	0	no	5	GASTROINTESTINAL	9	9.5	25.2273	m	71	f	8.78082	0	0
3	20-0249	1	yes	6	GASTROINTESTINAL	11	11	18.1662	m	28	m	8.8274	1	0
3	20-0961	0	yes	5	HEPATOBILIARY	5	5.5	21.5597	m	75	m	8.99452	1	0
3	21-1695	0	yes	6	HEPATOBILIARY	8	8.5	22.0497	m	47	m	9.14247	0	0
1	21-2809	0	no	5.5	GASTROINTESTINAL	11	11.5	19.0107	f	65	m	9.35616	0	0
3	20-2989	0	no	5.5	HEPATOBILIARY	8	8.5	19.1176	f	68	m	9.49863	1	0
2	21-3509	0	no	5	UROLOGY	11	11.5	19.9461	m	74	m	9.50685	0	0
4	22-2176	0	yes	5	HEPATOBILIARY	8	8.5	27.295	m	78	f	10.2384	0	0
2	22-2246	0	yes	6	UROLOGY	10	10.5	17.5344	m	39	m	10.2411	0	0
4	21-2363	0	no	5	HEPATOBILIARY	7	7.5	25.5974	m	70	m	10.2822	1	0
1	21-2887	0	yes	5	UROLOGY	8	8.5	21.8492	f	67	m	10.3781	1	0
2	22-3317	0	no	5	HEPATOBILIARY	4	4.5	24.5247	m	72	f	10.4603	0	0
2	19-3702	0	no	5	UROLOGY	9	9.5	23.6159	f	53	m	10.6466	0	0
4	18-0668	0	yes	5	GASTROINTESTINAL	8	8.5	22.5128	f	77	m	10.937	0	0
4	22-2175	0	yes	5	HEPATOBILIARY	7	7.5	22.6891	f	15	m	11.2411	1	0
2	22-2485	0	no	5	UROLOGY	9	9.5	23.7622	f	73	m	11.2932	1	0
3	20-2212	1	yes	4.5	GASTROINTESTINAL	11	11	20.4106	f	72	m	11.3315	0	0
3	20-2236	0	no	5	HEPATOBILIARY	7	7.5	27.6515	f	61	m	11.3397	0	0
3	20-2657	0	no	4.5	GASTROINTESTINAL	10	10.5	19.0676	m	76	m	11.4219	0	0
3	15-2399	1	no	5	UROLOGY	13	13	29.009	m	66	m	11.4986	0	0
3	15-3228	1	yes	6	UROLOGY	11	11	15.8809	m	65	m	11.7397	1	0
1	17-3784	0	no	5	OBGYN	11	11.5	19.9792	f	52	f	11.7452	0	0
3	19-2535	0	no	5.5	HEPATOBILIARY	7	7.5	22.3548	f	68	f	12.3534	0	0
3	20-0195	0	no	5	HEPATOBILIARY	8	8.5	28.0069	m	57	m	12.8247	0	0
1	14-0257	0	no	5.5	UROLOGY	9	9.5	21.1901	m	74	f	12.8466	0	0
4	20-0511	0	no		HEPATOBILIARY	7	7.5	27.4498	m	79	m	12.8932	0	0
1	20-0752	1	yes	5	UROLOGY	12	12	21.3675	m	86	f	12.9425	0	0
3	20-0751	0	no	5	HEPATOBILIARY	7	7.5	31.6556	m	44	m	12.9479	0	0
3	20-1334	0	no	5	HEPATOBILIARY	7	7.5	23.1842	f	56	f	13.0822	0	0
4	17-2019	0	no		GASTROINTESTINAL	10	10.5	19.0982	m	33	f	13.3041	0	0
3	17-2202	0	no	3	UROLOGY	8	8.5	31.1503	f	69	f	13.3507	0	0
4	19-2631	0	yes	5	HEPATOBILIARY	8	8.5	19.2464	f	47	f	13.3753	0	0
4	20-3221	0	no	5	HEPATOBILIARY	9	9.5	19.916	m	69	f	13.5452	0	0
3	20-3396	0	no	5	GASTROINTESTINAL	9	9.5	24.7934	m	74	f	13.5781	0	0
4	20-3434	0	no	5	GASTROINTESTINAL	9	9.5	24.7934	m	74	f	13.589	0	0
3	20-3597	0	no	5	HEPATOBILIARY	8	8.5	29.6616	f	72	f	13.6192	0	0
3	21-0072	0	yes	5	HEPATOBILIARY	9	9.5	19.1061	m	60	f	13.7918	0	0
4	21-0701	0	yes	5	HEPATOBILIARY	10	10.5	20.9384	f	25	f	13.926	0	0
2	18-0954	0	yes	4.5	thoracic surgery	5	5.5	28.0591	m	75	f	14.0027	0	0
1	21-1432	1	no	5	GASTROINTESTINAL	12	12	18.1082	m	43	f	14.0712	0	0
2	17-1514	1	yes	5	GASTROINTESTINAL	8	8	13.5734	m	71	f	14.1781	0	0
2	20-2515	0	no	5	HEPATOBILIARY	7	7.5	23.3276	m	78	f	14.3973	0	0
4	20-3416	0	yes	5	HEPATOBILIARY	9	9.5	21.6606	m	78	f	14.5836	0	0
4	18-3982	1	yes	5.5	HEPATOBILIARY	9	9	24.4134	m	78	m	14.7205	0	0
4	19-3142	0	no	6	HEPATOBILIARY	7	7.5	27.4299	m	53	f	15.5096	0	0
2	20-0781	0	no	5	UROLOGY	10	10.5	24.2014	f	81	f	15.9534	0	0
2	20-0996	0	no	6	GASTROINTESTINAL	9	9.5	17.4346	m	73	f	15.9973	0	0
1	19-1635	1	no	5	OBGYN	10	10	27.57	f	72	f	16.137	0	0
3	17-3141	0	no	6	UROLOGY	10	10.5	21.9532	m	79	f	16.5918	0	0
4	20-1588	0	no	5	HEPATOBILIARY	9	9.5	27.0899	m	76	f	17.1836	0	0
3	18-2480	0	no	5.5	HEPATOBILIARY	7	7.5	19.2094	f	59	f	17.3781	0	0
4	21-3815	0	no	5	HEPATOBILIARY	9	9.5	22.4316	f	71	m	17.5808	0	0
3	21-4283	1	yes	5	GASTROINTESTINAL	7	7	23.7954	f	53	f	17.6822	0	0
4	20-3949	0	no	5	HEPATOBILIARY	8	8.5	24.203	m	69	f	17.7014	0	0
3	22-0722	0	no	5	OBGYN	13	13.5	24.9219	f	32	m	17.9288	0	0
3	21-3818	1	yes	5	HEPATOBILIARY	10	10	22.1865	m	27	f	18.5808	0	0
1	20-2651	0	yes	5	OBGYN	8	8.5	20.992	f	42	f	19.4219	0	0
3	20-3679	0	yes	5	HEPATOBILIARY	9	9.5	28.8229	f	79	f	19.6384	0	0
3	21-3673	0	yes	5	HEPATOBILIARY	6	6.5	28.453	f	67	f	20.5534	0	1
3	20-2750	1	yes	4	HEPATOBILIARY	6	6	25.0802	f	74	f	24.4521	0	1
3	21-4556	0	no	5	UROLOGY	8	8.5	21.0614	m	45	f	25.737	0	1
2	19-1601	0	no	5	HEPATOBILIARY	7	7.5	23.0673	f	72	m	26.1397	0	1
2	22-3849	1	yes	5.5	HEPATOBILIARY	7	7	27.7566	m	45	f	26.589	0	1
4	19-2346	0	no	5	HEPATOBILIARY	8	8.5	22.8818	f	64	m	35.3507	0	1
